# Supplementary material for: Bedside 3D Visualization of Lymphatic Vessels with a Handheld Multispectral Optoacoustic Tomography Device
Source: J Clin Med. 2020 Mar 17;9(3):815. doi: 10.3390/jcm9030815 (PMC7141284; doi:10.3390/jcm9030815)
Supplement: Supplementary file 1 [file jcm-09-00815-s001.zip]

Archive with 4 entries (4 files):
- Video S3 Filling and contraction of lymphatic vessel.mp4
- Video S4 Intra-operative confirmation of lymphatic vessel and vein detected by MSOT.mp4
- Video S1 Tracing lymphatic vessels by MSOT.avi
- Video S2 Compression of the vein.mp4
